# Supplementary material for: Selective entrainment of the Drosophila circadian clock to daily gradients in environmental temperature
Source: BMC Biol. 2009 Aug 11;7:49. doi: 10.1186/1741-7007-7-49 (PMC2745372; doi:10.1186/1741-7007-7-49)
Supplement: Additional file 3 — Table TS1. This table contains the experimental data represented in Figures 2A and 2B and 4A (as indicated by color coding) as well as detailed information for each experimental condition regarding the temperature protocols, number and gender of flies, free running period length (tau), and estimated peak and offset phases during entrainment and free running conditions. The indicated corrected free running phases reflect adjustments for free running intervals occurring on the day of transition that were not accounted for in the activity profiles (see Methods). [file 1741-7007-7-49-S3.xls]

## Sheet: Sheet2 (3)
Fig2AY female data	Fig2BYfemale
Fig2AX female data	Fig2BXfemale
Fig2AY male data	Fig2BYmaledata
Fig2AX male data	Fig2BXmaledata
Fig4AX female data	Fig4AXmaledata
Fig4AY female data	Fig4AYmaledata
original order	protocol	monitor	start date	genotype/gender code	genotype	gender	n	# entrainment analysis days	detected entrainment locomotor peak phase	estimated entrainment locomotor peak phase	entrainment locomotor peak phase error	entrainment phase of temperature max	entrainment phase of temperature max error	entrainment phase of temperature min	entrainment phase of temperature min error	# free run analysis days	detected free run locomotor peak phase	estimated free run locomotor peak phase	free run locomotor peak phase error	phase shift upon release	free run temperature relative to range	degree C change from max to free run	phase shift error	detected entrainment activity offset	estimated entrainment activity offset	estimated entrainment activity offset error	detected free run activity offset	estimated free run activity offset	estimated free run activity offset error	tau	unaccounted free run	unaccounted free run phase correction	corrected peak phase shift	corrected offset phase shift	offset phase shift error	AV(cor peak shift+cor offset shift)	entrainment phase of Temp max relative to min	estimated entrainment activity peak phase relative to Temp min
2	18long(15 hr 2am)-25short(1hr 2pm)>25	44	81307	1	Cs	F	7	4	13.4	13.35	1.1	13	0.5	2	7.5	8	14.8	13.5	1.75	0.15	1	0	2.067	15	15.05	0.15	15.6	15.9	0.5	23.5	0.458333	0.229167	0.379167	1.07917	0.522015	1.45833	11	11.35
6	18long(15 hr 2am)-25short(1hr 2pm)>18	49	81307	1	Cs	F	7	4	13	13.15	0.75	13	0.5	2	7.5	8	7.3	6.3	1.7	-6.85	-1	-7	1.85809	14.9	14.95	0.25	13.2	13.4	1.2	23	0	0	-6.85	-1.55	1.22577	-8.4	11	11.15
	18long(15 hr 2am)-25short(1hr 2pm)av				Cs	F	14	4	13.2	13.25		13		2		8																					11	11.25
11	25long(15 hr 9pm)-18short(1hr 9am)>18	40	82007	1	Cs	F	6	4	19.4	19.3	0.4	21	7.5	9	0.5	8	14.6	15.15	1.45	-4.15	-1	-7	1.50416	21.3	21.25	0.45	18	17.8	0.5	23	0.625	0.625	-3.525	-2.825	0.672681	-6.35	12	10.3
15	25long(15 hr 9pm)-18short(1hr 9am)>25	45	82007	1	Cs	F	7	4	18.9	19.4	0.9	21	7.5	9	0.5	8	18.2	18.1	1.6	-1.3	1	0	1.83576	22.1	22	0.4	21.6	22.15	0.55	23	0	0	-1.3	0.15	0.680074	-1.15	12	10.4
	25long(15 hr 9pm)-18short(1hr 9am)av				Cs	F	13	4	19.1308	19.3538		21		9		8																					12	10.3538
19	16M-28N-16M>(10pm)18	33	90607	1	Cs	F	8	4	12	12.05	0.45	12	0	0	0	8	8	8.35	0.75	-3.7	-0.666667	-10	0.874643	13	13.05	0.15	12.4	12.6	0.4	22.5	0.0833333	0.125	-3.575	-0.325	0.4272	-3.9	12	12.05
23	16M-28N-16M>(2am)18	34	90607	1	Cs	F	7	4	11.3	11.2	0.4	12	0	0	0	8	3.6	4.45	2.05	-6.75	-0.666667	-10	2.08866	13	12.95	0.05	9.6	9.6	0.3	23	0.916667	0.916667	-5.83333	-2.43333	0.304138	-8.26667	12	11.2
	16M-28N-16M>18av																			-5.12333	-0.666667
27	16M-28N-16M>(9am)25	35	90607	1	Cs	F	8	4	11.5	11.8	0.6	12	0	0	0	8	8.1	8.85	1.35	-2.95	0.5	-3	1.47733	13.1	13.2	0.3	12.1	12.1	0.2	23.5	0.625	0.3125	-2.6375	-0.7875	0.360555	-3.425	12	11.8
31	16M-28N-16M>(3pm)25	36	90607	1	Cs	F	8	4	11	11.1	0.5	12	0	0	0	8	8.1	7.7	0.6	-3.4	0.5	-3	0.781025	12.9	12.9	0.1	11.1	11.05	0.15	23.5	0.375	0.1875	-3.2125	-1.6625	0.180278	-4.875	12	11.1
	16M-28N-16M>25av																			-3.175	0.5
	16M-28N-16Mav				Cs	F	31	4	11.4548	11.4548		12		0		8																					12	11.4548
33	18M-25N-18M>18	38	101106	1	Cs	F	8	4	12	11.8	0.4	12	0	0	0	8	5.9	6.9	2.1	-4.9	-1	-7	2.13776	14.6	14.45	0.45	10.6	10.65	0.25	22.5	0	0	-4.9	-3.8	0.514782	-8.7	12	11.8
38	22>18(1 hr 8am)>25(1 hr 6pm)>22	44	21506	1	Cs	F	12	4	18	18.05	0.75	18	1	8	1	8	16.3	17	1	-1.05	1	0	1.25	19.8	19.75	0.25	19	19.1	0.4	23.5	0.25	0.125	-0.925	-0.525	0.471699	-1.45	10	10.05
43	19>14(1 hr 9am)>22.5(1 hr 4 pm)>22(1 hr 6 pm)>19	34	111805	1	Cs	F	4	4	16.9	16.7	0.8	16	1	9	1	8	16.8	15.85	1.25	-0.85	1	0	1.48408	18.1	18.35	0.45	20.9	20.75	0.75	23.5	0.25	0.125	-0.725	2.525	0.874643	1.8	7	7.7
45	27.2>22(1 hr 9am)>30(1 hr 6pm )>27.5(1 hr 11pm)>27.2	32	111805	1	Cs	F	4	4	18.5	18.9	1.4	18	1	9	1	8	15.3	15.15	0.55	-3.75	-1	8	1.50416	21	21.25	0.85	16.9	16.8	0.3	23.5	0.625	0.3125	-3.4375	-4.1375	0.901388	-7.575	9	9.9
1	18long(15 hr 2am)-25short(1hr 2pm)>25	44	81307	2	Cs	M	5	4	12.9	12.85	0.65	13	0.5	2	7.5	8	13.7	13.5	0.5	0.65	1	0	0.820061	13.9	14.05	0.35	15.1	15	0.3	23.5	0.458333	0.229167	0.879167	1.17917	0.460977	2.05833	11	10.85
5	18long(15 hr 2am)-25short(1hr 2pm)>18	49	81307	2	Cs	M	8	4	13.4	13.65	0.55	13	0.5	2	7.5	8	6.4	7.7	1.7	-5.95	-1	-7	1.78676	14.8	14.8	0.1	12.8	11.85	1.15	23.5	0	0	-5.95	-2.95	1.15434	-8.9	11	11.65
	18long(15 hr 2am)-25short(1hr 2pm)av				Cs	M	13	4	13.2077	13.3423		13		2		8																					11	11.3423
12	25long(15 hr 9pm)-18short(1hr 9am)>18	40	82007	2	Cs	M	7	4	19	18.15	0.95	21	7.5	9	0.5	8	13	13.85	1.05	-4.3	-1	-7	1.41598	21	20.8	0.3	17.2	16.8	0.6	23	0.625	0.625	-3.675	-3.375	0.67082	-7.05	12	9.15
16	25long(15 hr 9pm)-18short(1hr 9am)>25	45	82007	2	Cs	M	8	4	19.4	19.7	1	21	7.5	9	0.5	8	17.7	18.45	1.05	-1.25	1	0	1.45	21	21.4	0.7	20.9	20.9	0.2	23	0	0	-1.25	-0.5	0.728011	-1.75	12	10.7
	25long(15 hr 9pm)-18short(1hr 9am)av				Cs	M	15	4	19.2133	18.9767		21		9		8																					12	9.97667
20	16M-28N-16M>(10pm)18	33	90607	2	Cs	M	8	4	11	11.05	0.45	12	0	0	0	8	6.2	6.25	0.25	-4.8	-0.666667	-10	0.514782	12.5	12.5	0.1	10.1	9.75	0.45	23	0.0833333	0.0833333	-4.71667	-2.66667	0.460977	-7.38333	12	11.05
24	16M-28N-16M>(2am)18	34	90607	2	Cs	M	8	4	11.4	11.6	0.4	12	0	0	0	8	6.4	6.35	0.25	-5.25	-0.666667	-10	0.471699	12.7	12.65	0.05	11.1	11.5	0.6	22.5	0.916667	1.375	-3.875	0.225	0.60208	-3.65	12	11.6
	16M-28N-16M>18av																			-5.025	-0.666667
28	16M-28N-16M>(9am)25	35	90607	2	Cs	M	8	4	11	11.05	0.15	12	0	0	0	8	9.9	10.05	0.65	-1	0.5	-3	0.667083	12.6	12.6	0.1	12.8	12.85	0.25	23	0.625	0.625	-0.375	0.875	0.269258	0.5	12	11.05
32	16M-28N-16M>(3pm)25	36	90607	2	Cs	M	7	4	11	11.05	0.15	12	0	0	0	8	9.9	10.05	0.65	-1	0.5	-3	0.667083	12.5	12.55	0.15	11.9	11.9	0.2	23.5	0.375	0.1875	-0.8125	-0.4625	0.25	-1.275	12	11.05
	16M-28N-16M>25av																			-1	0.5
	16M-28N-16Mav				Cs	M	31	4	11.1032	11.1032		12		0		8																					12	11.1032
34	18M-25N-18M>18	38	101106	2	Cs	M	7	4	11.5	11.6	0.3	12	0	0	0	8	7.4	7.5	0.3	-4.1	-1	-7	0.424264	12.6	12.6	0.1	8.4	9.1	1.3	22.5	0	0	-4.1	-3.5	1.30384	-7.6	12	11.6
37	22>18(1 hr 8am)>25(1 hr 6pm)>22>>25	44	21506	2	Cs	M	17	4	17	16.55	1.15	18	1	8	1	8	15.8	15.8	1.4	-0.75	1	0	1.81177	18.9	18.9	0.1	18.2	18.15	0.25	23.5	0.25	0.125	-0.625	-0.625	0.269258	-1.25	10	8.55
44	19>14(1 hr 9am)>22.5(1 hr 4 pm)>22(1 hr 6 pm)>19	34	111805	2	Cs	M	4	4	15.4	14.45	1.55	16	1	9	1	8	13.7	13.2	1.2	-1.25	1	0	1.96023	16.7	16.7	0.2	17	16.9	0.3	23.5	0.25	0.125	-1.125	0.325	0.360555	-0.8	7	5.45
46	27.2>22(1 hr 9am)>30(1 hr 6pm )>27.5(1 hr 11pm)>27.2	32	111805	2	Cs	M	4	4	20.5	19.75	0.85	18	1	9	1	8	15.8	16.25	1.55	-3.5	-1	8	1.76777	22.2	22.2	0.2	18.7	18.45	0.65	23.5	0.625	0.3125	-3.1875	-3.4375	0.680074	-6.625	9	10.75
51	17C9A-25C3P>17	46	82708	1	Cs	F	6	7	13	14	1.625	15	0	9	0	10	9.875	10.1875	3.5625	-3.8125	-1	-8	3.91561	17.3	17.25	0.35	14.3	14.1	0.6	23	0.625	0.625	-3.1875	-2.525	0.694622	-5.7125	6	5
55	17C9A-25C3P>25	47	82708	1	Cs	F	8	7	13.5	14.35	2.45	15	0	9	0	10	14.3	14.05	1.95	-0.3	1	0	3.13129	17.5	17.45	0.15	16.4	16.6	0.5	23.5	0.375	0.1875	-0.1125	-0.6625	0.522015	-0.775	6	5.35
	17C9A-25C3Pav				Cs	F		7	13.2857	14.2		15		9		10																					6	5.2
52	17C9A-25C3P>17	46	82708	2	Cs	M	7	7	14	14	0.2	15	0	9	0	10	11.2	11.05	0.35	-2.95	-1	-8	0.403113	16.3	16.3	0.3	11.4	11.35	0.15	23.5	0.625	0.3125	-2.6375	-4.6375	0.33541	-7.275	6	5
56	17C9A-25C3P>25	47	82708	2	Cs	M	8	7	15	14.35	1.15	15	0	9	0	10	13.3	13.25	0.25	-1.1	1	0	1.17686	17.2	17.1	0.5	16.4	15.7	1.9	23.5	0.375	0.1875	-0.9125	-1.2125	1.96469	-2.125	6	5.35
	17C9A-25C3Pav				Cs	M		7	14.5333	14.1867		15		9		10																					6	5.18667
																																						0
																																						0
																																						0
																																						0
																																						0
																																						0
																																						0
																																						0
																																						0
																																						0
																																						0
																																						0
																																						0
																																						0
																																						0
																																						0
																																						0
																																						0
																																						0
																																						0
																																						0
																																						0
																																						0
																																						0
																																						0
																																						0
																																						0
																																						0
																																						0
																																						0
																																						0
																																						0
																																						0
																																						0
																																						0
																																						0
																																						0
																																						0
																																						0
																																						0
																																						0
																																						0
																																						0
																																						0
																																						0
																																						0
																																						0
																																						0
																																						0
																																						0
																																						0
																																						0
																																						0
																																						0
																																						0
																																						0
																																						0
																																						0
																																						0
																																						0
																																						0
																																						0
																																						0
																																						0
																																						0
																																						0
																																						0
																																						0
																																						0
																																						0
																																						0
																																						0
																																						0
																																						0
																																						0
																																						0
																																						0
																																						0
																																						0
																																						0
																																						0
																																						0
																																						0
																																						0
																																						0
																																						0
																																						0
																																						0
																																						0
																																						0
																																						0
																																						0
																																						0
																																						0
																																						0
																																						0
																																						0
																																						0
																																						0
																																						0
																																						0
																																						0
																																						0
																																						0
																																						0
																																						0
																																						0
																																						0
																																						0
																																						0
																																						0
																																						0
																																						0
																																						0
																																						0
																																						0
																																						0
																																						0
																																						0
																																						0
																																						0
																																						0
																																						0
																																						0
																																						0
																																						0
																																						0
																																						0
																																						0
																																						0
																																						0
																																						0
																																						0
																																						0
																																						0
																																						0
																																						0
																																						0
																																						0
																																						0
																																						0
																																						0
																																						0
																																						0
																																						0
																																						0
																																						0
																																						0
																																						0
																																						0
																																						0
																																						0
																																						0
																																						0
																																						0
																																						0
																																						0
																																						0
																																						0
																																						0
																																						0
																																						0
																																						0
																																						0
																																						0
																																						0
																																						0
																																						0
																																						0
																																						0
																																						0
																																						0
																																						0
																																						0
																																						0
																																						0
																																						0
																																						0
																																						0
																																						0
																																						0
																																						0
																																						0
																																						0
																																						0
																																						0
																																						0
																																						0
																																						0
																																						0
																																						0
																																						0
																																						0
																																						0
																																						0
																																						0
																																						0
																																						0
																																						0
																																						0
																																						0
																																						0
																																						0
																																						0
																																						0
																																						0
																																						0
																																						0
																																						0
																																						0
																																						0
																																						0
																																						0
																																						0
																																						0
																																						0
																																						0
																																						0
																																						0
																																						0
																																						0
																																						0
																																						0
																																						0
																																						0
																																						0
																																						0
																																						0
																																						0
																																						0
																																						0
																																						0
																																						0
																																						0
																																						0
																																						0
																																						0
																																						0
																																						0
																																						0
																																						0
																																						0
																																						0
																																						0
																																						0
																																						0
																																						0
																																						0
																																						0
																																						0
																																						0
																																						0
																																						0
																																						0
																																						0
																																						0
																																						0
																																						0
																																						0
																																						0
																																						0
																																						0
																																						0
																																						0
																																						0
																																						0
																																						0
																																						0
																																						0
																																						0
																																						0
																																						0
																																						0
																																						0
																																						0
																																						0
																																						0
																																						0
																																						0
																																						0
																																						0
																																						0
																																						0
																																						0
																																						0
																																						0
																																						0
																																						0
																																						0
																																						0
																																						0
																																						0
																																						0
																																						0
																																						0
																																						0
																																						0
																																						0
																																						0
																																						0
																																						0
																																						0
																																						0
																																						0
																																						0
																																						0
																																						0
																																						0
																																						0
																																						0
																																						0
																																						0
																																						0
																																						0
																																						0
																																						0
																																						0
																																						0
																																						0
																																						0
																																						0
																																						0
																																						0
																																						0
																																						0
																																						0
																																						0
																																						0
																																						0
																																						0
																																						0
																																						0
																																						0
																																						0
																																						0
																																						0
																																						0
																																						0
																																						0
																																						0
																																						0
																																						0
																																						0
																																						0
																																						0
																																						0
																																						0
																																						0
																																						0
																																						0
																																						0
																																						0
																																						0
																																						0
																																						0
																																						0
																																						0
																																						0
																																						0
																																						0
																																						0
																																						0
																																						0
																																						0
																																						0
																																						0
																																						0
																																						0
																																						0
																																						0
																																						0
																																						0
																																						0
																																						0
																																						0
																																						0
																																						0
																																						0
																																						0
																																						0
																																						0
																																						0
																																						0
																																						0
																																						0
																																						0
																																						0
																																						0
																																						0
																																						0
																																						0
																																						0
																																						0
																																						0
																																						0
																																						0
																																						0
																																						0
																																						0
																																						0
																																						0
																																						0
																																						0
																																						0
																																						0
																																						0
																																						0
																																						0
																																						0
																																						0
																																						0
																																						0
																																						0
																																						0
																																						0
																																						0
																																						0
																																						0
																																						0
																																						0
																																						0
																																						0
																																						0
																																						0
																																						0
																																						0
																																						0
																																						0
																																						0
																																						0
																																						0
																																						0
																																						0
																																						0
																																						0
																																						0
																																						0
																																						0
																																						0
																																						0
																																						0
																																						0
																																						0
																																						0
																																						0
																																						0
																																						0
																																						0
																																						0
																																						0
																																						0
																																						0
																																						0
																																						0
																																						0
																																						0
																																						0
																																						0
																																						0
																																						0
																																						0
																																						0
																																						0
																																						0
																																						0
																																						0
																																						0
																																						0
																																						0
																																						0
																																						0
																																						0
																																						0
																																						0
																																						0
																																						0
																																						0
																																						0
																																						0
																																						0
																																						0
																																						0
																																						0
																																						0
																																						0
																																						0
																																						0
																																						0
																																						0
																																						0
																																						0
																																						0
																																						0
																																						0
																																						0
																																						0
																																						0
																																						0
																																						0
																																						0
																																						0
																																						0
																																						0
																																						0
																																						0
																																						0
																																						0
																																						0
																																						0
																																						0
																																						0
																																						0
																																						0
																																						0
																																						0
																																						0
																																						0
																																						0
																																						0
																																						0
																																						0
																																						0
																																						0
																																						0
																																						0
																																						0
																																						0
																																						0
																																						0
																																						0
																																						0
																																						0
																																						0
																																						0
																																						0
																																						0
																																						0
																																						0
																																						0
																																						0
																																						0
																																						0
																																						0
																																						0
																																						0
																																						0
																																						0
																																						0
																																						0
																																						0
																																						0
																																						0
																																						0
																																						0
																																						0
																																						0
																																						0
																																						0
																																						0
																																						0
																																						0
																																						0
																																						0
																																						0
																																						0
																																						0
																																						0
																																						0
																																						0
																																						0
																																						0
																																						0
																																						0
																																						0
																																						0
																																						0
																																						0
																																						0
																																						0
																																						0
																																						0
																																						0
																																						0
																																						0
																																						0
																																						0
																																						0
																																						0
																																						0
																																						0
																																						0
																																						0
																																						0
																																						0
																																						0
																																						0
																																						0
																																						0
																																						0
																																						0
																																						0
																																						0
																																						0
																																						0
																																						0
																																						0
																																						0
																																						0
																																						0
																																						0
																																						0
																																						0
																																						0
																																						0
																																						0
																																						0
																																						0
																																						0
																																						0
																																						0
																																						0
																																						0
																																						0
																																						0
																																						0
																																						0
																																						0
																																						0
																																						0
																																						0
																																						0
																																						0
																																						0
																																						0
																																						0
																																						0
																																						0
																																						0
																																						0
																																						0
																																						0
																																						0
																																						0
																																						0
																																						0
																																						0
																																						0
																																						0
																																						0
																																						0
																																						0
																																						0
																																						0
																																						0
																																						0
																																						0
																																						0
																																						0
																																						0
																																						0
																																						0
																																						0
																																						0
																																						0
																																						0
																																						0
																																						0
																																						0
																																						0
																																						0
																																						0
																																						0
																																						0
																																						0
																																						0
																																						0
																																						0
																																						0
																																						0
																																						0
																																						0
																																						0
																																						0
																																						0
																																						0
																																						0
																																						0
																																						0
																																						0
																																						0
																																						0
																																						0
																																						0
																																						0
																																						0
																																						0
																																						0
																																						0
																																						0
																																						0
																																						0
																																						0
																																						0
																																						0
																																						0
																																						0
																																						0
																																						0
																																						0
																																						0
																																						0
																																						0
																																						0
																																						0
																																						0
																																						0
																																						0
																																						0
																																						0
																																						0
																																						0
																																						0
																																						0
																																						0
																																						0
																																						0
																																						0
																																						0
																																						0
																																						0
																																						0
																																						0
																																						0
																																						0
																																						0
																																						0
																																						0
																																						0
																																						0
																																						0
																																						0
																																						0
																																						0
																																						0
																																						0
																																						0
																																						0
																																						0
																																						0
																																						0
																																						0
																																						0
																																						0
																																						0
																																						0
																																						0
																																						0
																																						0
																																						0
																																						0
																																						0
																																						0
																																						0
																																						0
																																						0
																																						0
																																						0
																																						0
																																						0
																																						0
																																						0
																																						0
																																						0
																																						0
																																						0
																																						0
																																						0
																																						0
																																						0
																																						0
																																						0
																																						0
																																						0
																																						0
																																						0
																																						0
																																						0
																																						0
																																						0
																																						0
																																						0
																																						0
																																						0
																																						0
																																						0
																																						0
																																						0
																																						0
																																						0
																																						0
																																						0
																																						0
																																						0
																																						0
																																						0
																																						0
																																						0
																																						0
																																						0
																																						0
																																						0
																																						0
																																						0
																																						0
																																						0
																																						0
																																						0
																																						0
																																						0
																																						0
																																						0
																																						0
																																						0
																																						0
																																						0
																																						0
																																						0
																																						0
																																						0
																																						0
																																						0
																																						0
																																						0
																																						0
																																						0
																																						0
																																						0
																																						0
																																						0
																																						0
																																						0
																																						0
																																						0
																																						0
																																						0
																																						0
																																						0
																																						0
																																						0
																																						0
																																						0
																																						0
																																						0
																																						0
																																						0
																																						0
																																						0
																																						0
																																						0
																																						0
																																						0
																																						0
																																						0
																																						0
																																						0
																																						0
																																						0
																																						0
																																						0
																																						0
																																						0
																																						0
																																						0
																																						0
																																						0
																																						0
																																						0
																																						0
																																						0
																																						0
																																						0
																																						0
																																						0
																																						0
																																						0
																																						0
																																						0
																																						0
																																						0
																																						0
																																						0
																																						0
																																						0
																																						0
																																						0
																																						0
																																						0
																																						0
																																						0
																																						0
																																						0
																																						0
																																						0
																																						0
																																						0
																																						0
																																						0
																																						0
																																						0
																																						0
																																						0
																																						0
																																						0
																																						0
																																						0
																																						0
																																						0
																																						0

## Sheet: Sheet2 (2)
Fig2AY female data	Fig2BYfemale
Fig2AX female data	Fig2BXfemale
Fig2AY male data	Fig2BYmaledata
Fig2AX male data	Fig2BXmaledata
Fig4AX female data	Fig4AXmaledata
Fig4AY female data	Fig4AYmaledata
original order	protocol	monitor	start date	genotype/gender code	genotype	gender	n	# entrainment analysis days	detected entrainment locomotor peak phase	estimated entrainment locomotor peak phase	entrainment locomotor peak phase error	entrainment phase of temperature max	entrainment phase of temperature max error	entrainment phase of temperature min	entrainment phase of temperature min error	# free run analysis days	detected free run locomotor peak phase	estimated free run locomotor peak phase	free run locomotor peak phase error	phase shift upon release	free run temperature relative to range	degree C change from max to free run	phase shift error	detected entrainment activity offset	estimated entrainment activity offset	estimated entrainment activity offset error	detected free run activity offset	estimated free run activity offset	estimated free run activity offset error	tau	unaccounted free run	unaccounted free run phase correction	corrected peak phase shift	corrected offset phase shift	offset phase shift error	AV(cor peak shift+cor offset shift)	entrainment phase of Temp max relative to min	estimated entrainment activity peak phase relative to Temp min
2	18long(15 hr 2am)-25short(1hr 2pm)>25	44	81307	1	Cs	F	7	4	13.4	13.35	1.1	13	0.5	2	7.5	8	14.8	13.5	1.75	0.15	1	0	2.067	15	15.05	0.15	15.6	15.9	0.5	23.5	0.458333	0.229167	0.379167	1.07917	0.522015	1.45833	11	11.35
6	18long(15 hr 2am)-25short(1hr 2pm)>18	49	81307	1	Cs	F	7	4	13	13.15	0.75	13	0.5	2	7.5	8	7.3	6.3	1.7	-6.85	-1	-7	1.85809	14.9	14.95	0.25	13.2	13.4	1.2	23	0	0	-6.85	-1.55	1.22577	-8.4	11	11.15
	18long(15 hr 2am)-25short(1hr 2pm)av				Cs	F	14	4	13.2	13.25		13		2		8																					11	11.25
11	25long(15 hr 9pm)-18short(1hr 9am)>18	40	82007	1	Cs	F	6	4	19.4	19.3	0.4	21	7.5	9	0.5	8	14.6	15.15	1.45	-4.15	-1	-7	1.50416	21.3	21.25	0.45	18	17.8	0.5	23	0.625	0.625	-3.525	-2.825	0.672681	-6.35	12	10.3
15	25long(15 hr 9pm)-18short(1hr 9am)>25	45	82007	1	Cs	F	7	4	18.9	19.4	0.9	21	7.5	9	0.5	8	18.2	18.1	1.6	-1.3	1	0	1.83576	22.1	22	0.4	21.6	22.15	0.55	23	0	0	-1.3	0.15	0.680074	-1.15	12	10.4
	25long(15 hr 9pm)-18short(1hr 9am)av				Cs	F	13	4	19.1308	19.3538		21		9		8																					12	10.3538
19	16M-28N-16M>(10pm)18	33	90607	1	Cs	F	8	4	12	12.05	0.45	12	0	0	0	8	8	8.35	0.75	-3.7	-0.666667	-10	0.874643	13	13.05	0.15	12.4	12.6	0.4	22.5	0.0833333	0.125	-3.575	-0.325	0.4272	-3.9	12	12.05
23	16M-28N-16M>(2am)18	34	90607	1	Cs	F	7	4	11.3	11.2	0.4	12	0	0	0	8	3.6	4.45	2.05	-6.75	-0.666667	-10	2.08866	13	12.95	0.05	9.6	9.6	0.3	23	0.916667	0.916667	-5.83333	-2.43333	0.304138	-8.26667	12	11.2
	16M-28N-16M>18av																			-5.12333	-0.666667
27	16M-28N-16M>(9am)25	35	90607	1	Cs	F	8	4	11.5	11.8	0.6	12	0	0	0	8	8.1	8.85	1.35	-2.95	0.5	-3	1.47733	13.1	13.2	0.3	12.1	12.1	0.2	23.5	0.625	0.3125	-2.6375	-0.7875	0.360555	-3.425	12	11.8
31	16M-28N-16M>(3pm)25	36	90607	1	Cs	F	8	4	11	11.1	0.5	12	0	0	0	8	8.1	7.7	0.6	-3.4	0.5	-3	0.781025	12.9	12.9	0.1	11.1	11.05	0.15	23.5	0.375	0.1875	-3.2125	-1.6625	0.180278	-4.875	12	11.1
	16M-28N-16M>25av																			-3.175	0.5
	16M-28N-16Mav				Cs	F	31	4	11.4548	11.4548		12		0		8																					12	11.4548
33	18M-25N-18M>18	38	101106	1	Cs	F	8	4	12	11.8	0.4	12	0	0	0	8	5.9	6.9	2.1	-4.9	-1	-7	2.13776	14.6	14.45	0.45	10.6	10.65	0.25	22.5	0	0	-4.9	-3.8	0.514782	-8.7	12	11.8
38	22>18(1 hr 8am)>25(1 hr 6pm)>22	44	21506	1	Cs	F	12	4	18	18.05	0.75	18	1	8	1	8	16.3	17	1	-1.05	1	0	1.25	19.8	19.75	0.25	19	19.1	0.4	23.5	0.25	0.125	-0.925	-0.525	0.471699	-1.45	10	10.05
43	19>14(1 hr 9am)>22.5(1 hr 4 pm)>22(1 hr 6 pm)>19	34	111805	1	Cs	F	4	4	16.9	16.7	0.8	16	1	9	1	8	16.8	15.85	1.25	-0.85	1	0	1.48408	18.1	18.35	0.45	20.9	20.75	0.75	23.5	0.25	0.125	-0.725	2.525	0.874643	1.8	7	7.7
45	27.2>22(1 hr 9am)>30(1 hr 6pm )>27.5(1 hr 11pm)>27.2	32	111805	1	Cs	F	4	4	18.5	18.9	1.4	18	1	9	1	8	15.3	15.15	0.55	-3.75	-1	8	1.50416	21	21.25	0.85	16.9	16.8	0.3	23.5	0.625	0.3125	-3.4375	-4.1375	0.901388	-7.575	9	9.9
1	18long(15 hr 2am)-25short(1hr 2pm)>25	44	81307	2	Cs	M	5	4	12.9	12.85	0.65	13	0.5	2	7.5	8	13.7	13.5	0.5	0.65	1	0	0.820061	13.9	14.05	0.35	15.1	15	0.3	23.5	0.458333	0.229167	0.879167	1.17917	0.460977	2.05833	11	10.85
5	18long(15 hr 2am)-25short(1hr 2pm)>18	49	81307	2	Cs	M	8	4	13.4	13.65	0.55	13	0.5	2	7.5	8	6.4	7.7	1.7	-5.95	-1	-7	1.78676	14.8	14.8	0.1	12.8	11.85	1.15	23.5	0	0	-5.95	-2.95	1.15434	-8.9	11	11.65
	18long(15 hr 2am)-25short(1hr 2pm)av				Cs	M	13	4	13.2077	13.3423		13		2		8																					11	11.3423
12	25long(15 hr 9pm)-18short(1hr 9am)>18	40	82007	2	Cs	M	7	4	19	18.15	0.95	21	7.5	9	0.5	8	13	13.85	1.05	-4.3	-1	-7	1.41598	21	20.8	0.3	17.2	16.8	0.6	23	0.625	0.625	-3.675	-3.375	0.67082	-7.05	12	9.15
16	25long(15 hr 9pm)-18short(1hr 9am)>25	45	82007	2	Cs	M	8	4	19.4	19.7	1	21	7.5	9	0.5	8	17.7	18.45	1.05	-1.25	1	0	1.45	21	21.4	0.7	20.9	20.9	0.2	23	0	0	-1.25	-0.5	0.728011	-1.75	12	10.7
	25long(15 hr 9pm)-18short(1hr 9am)av				Cs	M	15	4	19.2133	18.9767		21		9		8																					12	9.97667
20	16M-28N-16M>(10pm)18	33	90607	2	Cs	M	8	4	11	11.05	0.45	12	0	0	0	8	6.2	6.25	0.25	-4.8	-0.666667	-10	0.514782	12.5	12.5	0.1	10.1	9.75	0.45	23	0.0833333	0.0833333	-4.71667	-2.66667	0.460977	-7.38333	12	11.05
24	16M-28N-16M>(2am)18	34	90607	2	Cs	M	8	4	11.4	11.6	0.4	12	0	0	0	8	6.4	6.35	0.25	-5.25	-0.666667	-10	0.471699	12.7	12.65	0.05	11.1	11.5	0.6	22.5	0.916667	1.375	-3.875	0.225	0.60208	-3.65	12	11.6
	16M-28N-16M>18av																			-5.025	-0.666667
28	16M-28N-16M>(9am)25	35	90607	2	Cs	M	8	4	11	11.05	0.15	12	0	0	0	8	9.9	10.05	0.65	-1	0.5	-3	0.667083	12.6	12.6	0.1	12.8	12.85	0.25	23	0.625	0.625	-0.375	0.875	0.269258	0.5	12	11.05
32	16M-28N-16M>(3pm)25	36	90607	2	Cs	M	7	4	11	11.05	0.15	12	0	0	0	8	9.9	10.05	0.65	-1	0.5	-3	0.667083	12.5	12.55	0.15	11.9	11.9	0.2	23.5	0.375	0.1875	-0.8125	-0.4625	0.25	-1.275	12	11.05
	16M-28N-16M>25av																			-1	0.5
	16M-28N-16Mav				Cs	M	31	4	11.1032	11.1032		12		0		8																					12	11.1032
34	18M-25N-18M>18	38	101106	2	Cs	M	7	4	11.5	11.6	0.3	12	0	0	0	8	7.4	7.5	0.3	-4.1	-1	-7	0.424264	12.6	12.6	0.1	8.4	9.1	1.3	22.5	0	0	-4.1	-3.5	1.30384	-7.6	12	11.6
37	22>18(1 hr 8am)>25(1 hr 6pm)>22>>25	44	21506	2	Cs	M	17	4	17	16.55	1.15	18	1	8	1	8	15.8	15.8	1.4	-0.75	1	0	1.81177	18.9	18.9	0.1	18.2	18.15	0.25	23.5	0.25	0.125	-0.625	-0.625	0.269258	-1.25	10	8.55
44	19>14(1 hr 9am)>22.5(1 hr 4 pm)>22(1 hr 6 pm)>19	34	111805	2	Cs	M	4	4	15.4	14.45	1.55	16	1	9	1	8	13.7	13.2	1.2	-1.25	1	0	1.96023	16.7	16.7	0.2	17	16.9	0.3	23.5	0.25	0.125	-1.125	0.325	0.360555	-0.8	7	5.45
46	27.2>22(1 hr 9am)>30(1 hr 6pm )>27.5(1 hr 11pm)>27.2	32	111805	2	Cs	M	4	4	20.5	19.75	0.85	18	1	9	1	8	15.8	16.25	1.55	-3.5	-1	8	1.76777	22.2	22.2	0.2	18.7	18.45	0.65	23.5	0.625	0.3125	-3.1875	-3.4375	0.680074	-6.625	9	10.75
51	17C9A-25C3P>17	46	82708	1	Cs	F	6	7	13	14	1.625	15	0	9	0	10	9.875	10.1875	3.5625	-3.8125	-1	-8	3.91561	17.3	17.25	0.35	14.3	14.1	0.6	23	0.625	0.625	-3.1875	-2.525	0.694622	-5.7125	6	5
55	17C9A-25C3P>25	47	82708	1	Cs	F	8	7	13.5	14.35	2.45	15	0	9	0	10	14.3	14.05	1.95	-0.3	1	0	3.13129	17.5	17.45	0.15	16.4	16.6	0.5	23.5	0.375	0.1875	-0.1125	-0.6625	0.522015	-0.775	6	5.35
	17C9A-25C3Pav				Cs	F		7	13.2857	14.2		15		9		10																					6	5.2
52	17C9A-25C3P>17	46	82708	2	Cs	M	7	7	14	14	0.2	15	0	9	0	10	11.2	11.05	0.35	-2.95	-1	-8	0.403113	16.3	16.3	0.3	11.4	11.35	0.15	23.5	0.625	0.3125	-2.6375	-4.6375	0.33541	-7.275	6	5
56	17C9A-25C3P>25	47	82708	2	Cs	M	8	7	15	14.35	1.15	15	0	9	0	10	13.3	13.25	0.25	-1.1	1	0	1.17686	17.2	17.1	0.5	16.4	15.7	1.9	23.5	0.375	0.1875	-0.9125	-1.2125	1.96469	-2.125	6	5.35
	17C9A-25C3Pav				Cs	M		7	14.5333	14.1867		15		9		10																					6	5.18667
																																						0
																																						0
																																						0
																																						0
																																						0
																																						0
																																						0
																																						0
																																						0
																																						0
																																						0
																																						0
																																						0
																																						0
																																						0
																																						0
																																						0
																																						0
																																						0
																																						0
																																						0
																																						0
																																						0
																																						0
																																						0
																																						0
																																						0
																																						0
																																						0
																																						0
																																						0
																																						0
																																						0
																																						0
																																						0
																																						0
																																						0
																																						0
																																						0
																																						0
																																						0
																																						0
																																						0
																																						0
																																						0
																																						0
																																						0
																																						0
																																						0
																																						0
																																						0
																																						0
																																						0
																																						0
																																						0
																																						0
																																						0
																																						0
																																						0
																																						0
																																						0
																																						0
																																						0
																																						0
																																						0
																																						0
																																						0
																																						0
																																						0
																																						0
																																						0
																																						0
																																						0
																																						0
																																						0
																																						0
																																						0
																																						0
																																						0
																																						0
																																						0
																																						0
																																						0
																																						0
																																						0
																																						0
																																						0
																																						0
																																						0
																																						0
																																						0
																																						0
																																						0
																																						0
																																						0
																																						0
																																						0
																																						0
																																						0
																																						0
																																						0
																																						0
																																						0
																																						0
																																						0
																																						0
																																						0
																																						0
																																						0
																																						0
																																						0
																																						0
																																						0
																																						0
																																						0
																																						0
																																						0
																																						0
																																						0
																																						0
																																						0
																																						0
																																						0
																																						0
																																						0
																																						0
																																						0
																																						0
																																						0
																																						0
																																						0
																																						0
																																						0
																																						0
																																						0
																																						0
																																						0
																																						0
																																						0
																																						0
																																						0
																																						0
																																						0
																																						0
																																						0
																																						0
																																						0
																																						0
																																						0
																																						0
																																						0
																																						0
																																						0
																																						0
																																						0
																																						0
																																						0
																																						0
																																						0
																																						0
																																						0
																																						0
																																						0
																																						0
																																						0
																																						0
																																						0
																																						0
																																						0
																																						0
																																						0
																																						0
																																						0
																																						0
																																						0
																																						0
																																						0
																																						0
																																						0
																																						0
																																						0
																																						0
																																						0
																																						0
																																						0
																																						0
																																						0
																																						0
																																						0
																																						0
																																						0
																																						0
																																						0
																																						0
																																						0
																																						0
																																						0
																																						0
																																						0
																																						0
																																						0
																																						0
																																						0
																																						0
																																						0
																																						0
																																						0
																																						0
																																						0
																																						0
																																						0
																																						0
																																						0
																																						0
																																						0
																																						0
																																						0
																																						0
																																						0
																																						0
																																						0
																																						0
																																						0
																																						0
																																						0
																																						0
																																						0
																																						0
																																						0
																																						0
																																						0
																																						0
																																						0
																																						0
																																						0
																																						0
																																						0
																																						0
																																						0
																																						0
																																						0
																																						0
																																						0
																																						0
																																						0
																																						0
																																						0
																																						0
																																						0
																																						0
																																						0
																																						0
																																						0
																																						0
																																						0
																																						0
																																						0
																																						0
																																						0
																																						0
																																						0
																																						0
																																						0
																																						0
																																						0
																																						0
																																						0
																																						0
																																						0
																																						0
																																						0
																																						0
																																						0
																																						0
																																						0
																																						0
																																						0
																																						0
																																						0
																																						0
																																						0
																																						0
																																						0
																																						0
																																						0
																																						0
																																						0
																																						0
																																						0
																																						0
																																						0
																																						0
																																						0
																																						0
																																						0
																																						0
																																						0
																																						0
																																						0
																																						0
																																						0
																																						0
																																						0
																																						0
																																						0
																																						0
																																						0
																																						0
																																						0
																																						0
																																						0
																																						0
																																						0
																																						0
																																						0
																																						0
																																						0
																																						0
																																						0
																																						0
																																						0
																																						0
																																						0
																																						0
																																						0
																																						0
																																						0
																																						0
																																						0
																																						0
																																						0
																																						0
																																						0
																																						0
																																						0
																																						0
																																						0
																																						0
																																						0
																																						0
																																						0
																																						0
																																						0
																																						0
																																						0
																																						0
																																						0
																																						0
																																						0
																																						0
																																						0
																																						0
																																						0
																																						0
																																						0
																																						0
																																						0
																																						0
																																						0
																																						0
																																						0
																																						0
																																						0
																																						0
																																						0
																																						0
																																						0
																																						0
																																						0
																																						0
																																						0
																																						0
																																						0
																																						0
																																						0
																																						0
																																						0
																																						0
																																						0
																																						0
																																						0
																																						0
																																						0
																																						0
																																						0
																																						0
																																						0
																																						0
																																						0
																																						0
																																						0
																																						0
																																						0
																																						0
																																						0
																																						0
																																						0
																																						0
																																						0
																																						0
																																						0
																																						0
																																						0
																																						0
																																						0
																																						0
																																						0
																																						0
																																						0
																																						0
																																						0
																																						0
																																						0
																																						0
																																						0
																																						0
																																						0
																																						0
																																						0
																																						0
																																						0
																																						0
																																						0
																																						0
																																						0
																																						0
																																						0
																																						0
																																						0
																																						0
																																						0
																																						0
																																						0
																																						0
																																						0
																																						0
																																						0
																																						0
																																						0
																																						0
																																						0
																																						0
																																						0
																																						0
																																						0
																																						0
																																						0
																																						0
																																						0
																																						0
																																						0
																																						0
																																						0
																																						0
																																						0
																																						0
																																						0
																																						0
																																						0
																																						0
																																						0
																																						0
																																						0
																																						0
																																						0
																																						0
																																						0
																																						0
																																						0
																																						0
																																						0
																																						0
																																						0
																																						0
																																						0
																																						0
																																						0
																																						0
																																						0
																																						0
																																						0
																																						0
																																						0
																																						0
																																						0
																																						0
																																						0
																																						0
																																						0
																																						0
																																						0
																																						0
																																						0
																																						0
																																						0
																																						0
																																						0
																																						0
																																						0
																																						0
																																						0
																																						0
																																						0
																																						0
																																						0
																																						0
																																						0
																																						0
																																						0
																																						0
																																						0
																																						0
																																						0
																																						0
																																						0
																																						0
																																						0
																																						0
																																						0
																																						0
																																						0
																																						0
																																						0
																																						0
																																						0
																																						0
																																						0
																																						0
																																						0
																																						0
																																						0
																																						0
																																						0
																																						0
																																						0
																																						0
																																						0
																																						0
																																						0
																																						0
																																						0
																																						0
																																						0
																																						0
																																						0
																																						0
																																						0
																																						0
																																						0
																																						0
																																						0
																																						0
																																						0
																																						0
																																						0
																																						0
																																						0
																																						0
																																						0
																																						0
																																						0
																																						0
																																						0
																																						0
																																						0
																																						0
																																						0
																																						0
																																						0
																																						0
																																						0
																																						0
																																						0
																																						0
																																						0
																																						0
																																						0
																																						0
																																						0
																																						0
																																						0
																																						0
																																						0
																																						0
																																						0
																																						0
																																						0
																																						0
																																						0
																																						0
																																						0
																																						0
																																						0
																																						0
																																						0
																																						0
																																						0
																																						0
																																						0
																																						0
																																						0
																																						0
																																						0
																																						0
																																						0
																																						0
																																						0
																																						0
																																						0
																																						0
																																						0
																																						0
																																						0
																																						0
																																						0
																																						0
																																						0
																																						0
																																						0
																																						0
																																						0
																																						0
																																						0
																																						0
																																						0
																																						0
																																						0
																																						0
																																						0
																																						0
																																						0
																																						0
																																						0
																																						0
																																						0
																																						0
																																						0
																																						0
																																						0
																																						0
																																						0
																																						0
																																						0
																																						0
																																						0
																																						0
																																						0
																																						0
																																						0
																																						0
																																						0
																																						0
																																						0
																																						0
																																						0
																																						0
																																						0
																																						0
																																						0
																																						0
																																						0
																																						0
																																						0
																																						0
																																						0
																																						0
																																						0
																																						0
																																						0
																																						0
																																						0
																																						0
																																						0
																																						0
																																						0
																																						0
																																						0
																																						0
																																						0
																																						0
																																						0
																																						0
																																						0
																																						0
																																						0
																																						0
																																						0
																																						0
																																						0
																																						0
																																						0
																																						0
																																						0
																																						0
																																						0
																																						0
																																						0
																																						0
																																						0
																																						0
																																						0
																																						0
																																						0
																																						0
																																						0
																																						0
																																						0
																																						0
																																						0
																																						0
																																						0
																																						0
																																						0
																																						0
																																						0
																																						0
																																						0
																																						0
																																						0
																																						0
																																						0
																																						0
																																						0
																																						0
																																						0
																																						0
																																						0
																																						0
																																						0
																																						0
																																						0
																																						0
																																						0
																																						0
																																						0
																																						0
																																						0
																																						0
																																						0
																																						0
																																						0
																																						0
																																						0
																																						0
																																						0
																																						0
																																						0
																																						0
																																						0
																																						0
																																						0
																																						0
																																						0
																																						0
																																						0
																																						0
																																						0
																																						0
																																						0
																																						0
																																						0
																																						0
																																						0
																																						0
																																						0
																																						0
																																						0
																																						0
																																						0
																																						0
																																						0
																																						0
																																						0
																																						0
																																						0
																																						0
																																						0
																																						0
																																						0
																																						0
																																						0
																																						0
																																						0
																																						0
																																						0
																																						0
																																						0
																																						0
																																						0
																																						0
																																						0
																																						0
																																						0
																																						0
																																						0
																																						0
																																						0
																																						0
																																						0
																																						0
																																						0
																																						0
																																						0
																																						0
																																						0
																																						0
																																						0
																																						0
																																						0
																																						0
																																						0
																																						0
																																						0
																																						0
																																						0
																																						0
																																						0
																																						0
																																						0
																																						0
																																						0
																																						0
																																						0
																																						0
																																						0
																																						0
																																						0
																																						0
																																						0
																																						0
																																						0
																																						0
																																						0
																																						0
																																						0
																																						0
																																						0
																																						0
																																						0
																																						0
																																						0
																																						0
																																						0
																																						0
																																						0
																																						0
																																						0
																																						0
																																						0
																																						0
																																						0
																																						0
																																						0
																																						0
																																						0
																																						0
																																						0
																																						0
																																						0
																																						0
																																						0
																																						0
																																						0
																																						0
																																						0
																																						0
																																						0
																																						0
																																						0
																																						0
																																						0
																																						0
																																						0
																																						0
																																						0
																																						0
																																						0
																																						0
																																						0
																																						0
																																						0
																																						0
																																						0
																																						0
																																						0
																																						0
																																						0
																																						0
																																						0
																																						0
																																						0
																																						0
																																						0
																																						0
																																						0
																																						0
																																						0
																																						0
																																						0
																																						0
																																						0
																																						0
																																						0
																																						0
																																						0
																																						0
																																						0
																																						0
																																						0
																																						0
																																						0
																																						0
																																						0
																																						0
																																						0
																																						0
																																						0
																																						0

## Sheet: Sheet2
order	experiment	entrainment temperature range	entrainment temperature program	free run temperature	gender	n	# entrainment analysis days	estimated entrainment locomotor peak phase	entrainment phase of temperature max	entrainment phase of temperature min	# free run analysis days	estimated free run locomotor peak phase	unaccounted free run on transition day	corrected free run locomotor peak phase	peak phase shift upon release	corrected phase shift upon release	free run temperature relative to range	estimated entrainment activity offset	estimated free run activity offset	corrected free run activity offset	tau	entrainment phase of Temp max relative to min	estimated entrainment activity peak phase relative to Temp min
1	Z3C2	18 C-25 C	00:00-09:30 AM(18 C), 09:30 AM-13:30 PM(gradual 18>25 C), 13:30-14:30 PM(25 C), 14:30-18:30 PM(gradual 25>18 C), 18:30-23:59 PM(18 C)	18 C	F	7	4	13.15	13	2	8	6.3	0	6.3	-6.85	-6.85	-1	14.95	13.4	13.4	23	11	11.15
2	Z3C4	18 C-25 C	00:00-09:30 AM(18 C), 09:30 AM-13:30 PM(gradual 18>25 C), 13:30-14:30 PM(25 C), 14:30-18:30 PM(gradual 25>18 C), 18:30-23:59 PM(18 C)	25 C	F	7	4	13.35	13	2	8	13.5	0.4375	13.7188	0.15	0.36875	1	15.05	15.9	16.1187	23.5	11	11.35
3	Z3C4+Z3C2	18 C-25 C	00:00-09:30 AM(18 C), 09:30 AM-13:30 PM(gradual 18>25 C), 13:30-14:30 PM(25 C), 14:30-18:30 PM(gradual 25>18 C), 18:30-23:59 PM(18 C)	NA	F	14	4	13.25	13	2	8	NA										11	11.25
4	Z6C2	18 C-25 C	00:00-04:30 AM(25 C), 04:30-08:30 AM(gradual 25>18 C), 08:30-09:30 AM(18 C), 09:30 AM-13:30 PM(gradual 18>25 C), 13:30-23:59 PM(25 C)	18 C	F	6	4	19.3	21	9	8	15.15	0.645833	15.7958	-4.15	-3.50417	-1	21.25	17.8	18.4458	23	12	10.3
5	Z6C4	18 C-25 C	00:00-04:30 AM(25 C), 04:30-08:30 AM(gradual 25>18 C), 08:30-09:30 AM(18 C), 09:30 AM-13:30 PM(gradual 18>25 C), 13:30-23:59 PM(25 C)	25 C	F	7	4	19.4	21	9	8	18.1	0	18.1	-1.3	-1.3	1	22	22.15	22.15	23	12	10.4
6	Z6C4+Z6C2	18 C-25 C	00:00-04:30 AM(25 C), 04:30-08:30 AM(gradual 25>18 C), 08:30-09:30 AM(18 C), 09:30 AM-13:30 PM(gradual 18>25 C), 13:30-23:59 PM(25 C)	NA	F	13	4	19.3538	21	9	8	NA										12	10.3538
7	Z7T1C2	16 C-28 C	00:00 AM-12:00 PM(gradual 16>28 C), 12:00-23:59 pm(gradual 28>16 C)	18 C	F	8	4	12.05	12	0	8	8.35	0.0833333	8.475	-3.7	-3.575	-0.666667	13.05	12.6	12.725	22.5	12	12.05
8	Z7T2C2	16 C-28 C	00:00 AM-12:00 PM(gradual 16>28 C), 12:00-23:59 pm(gradual 28>16 C)	18 C	F	7	4	11.2	12	0	8	4.45	0.916667	5.36667	-6.75	-5.83333	-0.666667	12.95	9.6	10.5167	23	12	11.2
9	Z7T1C2+Z7T2C2	16 C-28 C	00:00 AM-12:00 PM(gradual 16>28 C), 12:00-23:59 pm(gradual 28>16 C)	18 C	F	15	4		12	0	8				-5.12333	-4.62889	-0.666667
10	Z7T3C4	16 C-28 C	00:00 AM-12:00 PM(gradual 16>28 C), 12:00-23:59 pm(gradual 28>16 C)	25 C	F	8	4	11.1	12	0	8	7.7	0.375	7.8875	-3.4	-3.2125	0.5	12.9	11.05	11.2375	23.5	12	11.1
11	Z7T4C4	16 C-28 C	00:00 AM-12:00 PM(gradual 16>28 C), 12:00-23:59 pm(gradual 28>16 C)	25 C	F	8	4	11.8	12	0	8	8.85	0.625	9.1625	-2.95	-2.6375	0.5	13.2	12.1	12.4125	23.5	12	11.8
12	Z7T3C4+Z7T4C4	16 C-28 C	00:00 AM-12:00 PM(gradual 16>28 C), 12:00-23:59 pm(gradual 28>16 C)	25 C	F	16	4		12	0	8				-3.175	-2.925	0.5
13	Z7T1C2+Z7T2C2+Z7T3C4+Z7T4C4	16 C-28 C	00:00 AM-12:00 PM(gradual 16>28 C), 12:00-23:59 pm(gradual 28>16 C)	NA	F	31	4	11.4548	12	0	8											12	11.4548
14	Z4C2	18 C-25 C	00:00 AM-12:00 PM(gradual 18>25 C), 12:00-23:59 pm(gradual 25>18 C)	18 C	F	8	4	11.8	12	0	8	6.9	0	6.9	-4.9	-4.9	-1	14.45	10.65	10.65	22.5	12	11.8
15	Z1C3	14 C-22.5 C	00:00-08:30 AM(gradual 19>14 C), 08:30-09:30 AM(14 C), 09:30 AM-15:30 PM(gradual 14>22.5 C), 15:30-16:30 PM(22.5 C), 16:30-17:30 PM(gradual 22.5>22 C), 17:30-18:30 PM(22 C), 18:30-23:59 PM(gradual 22>19 C)	22 C	F	4	4	16.7	16	9	8	15.85	0.270833	15.9854	-0.85	-0.714583	1	18.35	20.75	20.8854	23.5	7	7.7
16	Z5C4	18 C-25 C	00:00-07:30 AM(gradual 22>18 C), 07:30-08:30 AM(18 C), 08:30 AM-17:30 PM(gradual 18>25 C), 17:30-18:30 PM(25 C), 18:30-23:59 PM(gradual 25>22 C)	25 C	F	12	4	18.05	18	8	8	17	0.270833	17.1354	-1.05	-0.914583	1	19.75	19.1	19.2354	23.5	10	10.05
17	Z8C3	22 C-30 C	00:00-08:30 AM(gradual 27.2>22 C), 08:30-09:30 AM(22 C), 09:30 AM-17:30 PM(gradual 22>30 C), 17:30-18:30 PM(30 C), 18:30-22:30 PM(gradual 30>27.5 C), 22:30-23:30 PM(27.5 C), 22:30-22:59 PM(gradual 27.5>27.2 C)	22 C	F	4	4	18.9	18	9	8	15.15	0.645833	15.4729	-3.75	-3.42708	-1	21.25	16.8	17.1229	23.5	9	9.9
19	Z2C1	17 C-25 C	00:00-09:00 AM(gradual 21>17 C), 09:00 AM-15:00 PM(gradual 17>25 C), 15:00-23:59 PM(gradual 25>21 C)	17 C	F	6	7	14	15	9	10	10.1875	0.625	10.8125	-3.8125	-3.1875	-1	17.25	14.1	14.725	23	6	5
20	Z2C4	17 C-25 C	00:00-09:00 AM(gradual 21>17 C), 09:00 AM-15:00 PM(gradual 17>25 C), 15:00-23:59 PM(gradual 25>21 C)	25 C	F	8	7	14.35	15	9	10	14.05	0.375	14.2375	-0.3	-0.1125	1	17.45	16.6	16.7875	23.5	6	5.35
21	Z2C1+Z2C4	17 C-25 C	00:00-09:00 AM(gradual 21>17 C), 09:00 AM-15:00 PM(gradual 17>25 C), 15:00-23:59 PM(gradual 25>21 C)	NA	F	14	7	14.2	15	9	10	NA										6	5.2
25	Z3C2	18 C-25 C	00:00-09:30 AM(18 C), 09:30 AM-13:30 PM(gradual 18>25 C), 13:30-14:30 PM(25 C), 14:30-18:30 PM(gradual 25>18 C), 18:30-23:59 PM(18 C)	18 C	M	8	4	13.65	13	2	8	7.7	0	7.7	-5.95	-5.95	-1	14.8	11.85	11.85	23.5	11	11.65
26	Z3C4	18 C-25 C	00:00-09:30 AM(18 C), 09:30 AM-13:30 PM(gradual 18>25 C), 13:30-14:30 PM(25 C), 14:30-18:30 PM(gradual 25>18 C), 18:30-23:59 PM(18 C)	25 C	M	5	4	12.85	13	2	8	13.5	0.4375	13.7188	0.65	0.86875	1	14.05	15	15.2188	23.5	11	10.85
27	Z3C4+Z3C2	18 C-25 C	00:00-09:30 AM(18 C), 09:30 AM-13:30 PM(gradual 18>25 C), 13:30-14:30 PM(25 C), 14:30-18:30 PM(gradual 25>18 C), 18:30-23:59 PM(18 C)	NA	M	13	4	13.3423	13	2	8	NA										11	11.3423
28	Z6C2	18 C-25 C	00:00-04:30 AM(25 C), 04:30-08:30 AM(gradual 25>18 C), 08:30-09:30 AM(18 C), 09:30 AM-13:30 PM(gradual 18>25 C), 13:30-23:59 PM(25 C)	18 C	M	7	4	18.15	21	9	8	13.85	0.645833	14.4958	-4.3	-3.65417	-1	20.8	16.8	17.4458	23	12	9.15
29	Z6C4	18 C-25 C	00:00-04:30 AM(25 C), 04:30-08:30 AM(gradual 25>18 C), 08:30-09:30 AM(18 C), 09:30 AM-13:30 PM(gradual 18>25 C), 13:30-23:59 PM(25 C)	25 C	M	8	4	19.7	21	9	8	18.45	0	18.45	-1.25	-1.25	1	21.4	20.9	20.9	23	12	10.7
30	Z6C4+Z6C2	18 C-25 C	00:00-04:30 AM(25 C), 04:30-08:30 AM(gradual 25>18 C), 08:30-09:30 AM(18 C), 09:30 AM-13:30 PM(gradual 18>25 C), 13:30-23:59 PM(25 C)	NA	M	15	4	18.9767	21	9	8	NA										12	9.97667
31	Z7T1C2	16 C-28 C	00:00 AM-12:00 PM(gradual 16>28 C), 12:00-23:59 pm(gradual 28>16 C)	18 C	M	8	4	11.05	12	0	8	6.25	0.0833333	6.33333	-4.8	-4.71667	-0.666667	12.5	9.75	9.83333	23	12	11.05
32	Z7T2C2	16 C-28 C	00:00 AM-12:00 PM(gradual 16>28 C), 12:00-23:59 pm(gradual 28>16 C)	18 C	M	8	4	11.6	12	0	8	6.35	0.916667	7.725	-5.25	-3.875	-0.666667	12.65	11.5	12.875	22.5	12	11.6
33	Z7T1C2+Z7T2C2	16 C-28 C	00:00 AM-12:00 PM(gradual 16>28 C), 12:00-23:59 pm(gradual 28>16 C)	18 C	M	16	4		12	0	8				-5.025	-4.29583	-0.666667
34	Z7T3C4	16 C-28 C	00:00 AM-12:00 PM(gradual 16>28 C), 12:00-23:59 pm(gradual 28>16 C)	25 C	M	7	4	11.05	12	0	8	10.05	0.375	10.2375	-1	-0.8125	0.5	12.55	11.9	12.0875	23.5	12	11.05
35	Z7T4C4	16 C-28 C	00:00 AM-12:00 PM(gradual 16>28 C), 12:00-23:59 pm(gradual 28>16 C)	25 C	M	8	4	11.05	12	0	8	10.05	0.625	10.675	-1	-0.375	0.5	12.6	12.85	13.475	23	12	11.05
36	Z7T3C4+Z7T4C4	16 C-28 C	00:00 AM-12:00 PM(gradual 16>28 C), 12:00-23:59 pm(gradual 28>16 C)	25 C	M	15	4		12	0	8				-1	-0.579167	0.5
37	Z7T1C2+Z7T2C2+Z7T3C4+Z7T4C4	16 C-28 C	00:00 AM-12:00 PM(gradual 16>28 C), 12:00-23:59 pm(gradual 28>16 C)	NA	M	31	4	11.1032	12	0	8	NA										12	11.1032
38	Z4C2	18 C-25 C	00:00 AM-12:00 PM(gradual 18>25 C), 12:00-23:59 pm(gradual 25>18 C)	18 C	M	7	4	11.6	12	0	8	7.5	0	7.5	-4.1	-4.1	-1	12.6	9.1	9.1	22.5	12	11.6
40	Z1C3	14 C-22.5 C	00:00-08:30 AM(gradual 19>14 C), 08:30-09:30 AM(14 C), 09:30 AM-15:30 PM(gradual 14>22.5 C), 15:30-16:30 PM(22.5 C), 16:30-17:30 PM(gradual 22.5>22 C), 17:30-18:30 PM(22 C), 18:30-23:59 PM(gradual 22>19 C)	22 C	M	4	4	14.45	16	9	8	13.2	0.270833	13.3354	-1.25	-1.11458	1	16.7	16.9	17.0354	23.5	7	5.45
41	Z5C4	18 C-25 C	00:00-07:30 AM(gradual 22>18 C), 07:30-08:30 AM(18 C), 08:30 AM-17:30 PM(gradual 18>25 C), 17:30-18:30 PM(25 C), 18:30-23:59 PM(gradual 25>22 C)	25 C	M	17	4	16.55	18	8	8	15.8	0.270833	15.9354	-0.75	-0.614583	1	18.9	18.15	18.2854	23.5	10	8.55
42	Z8C3	22 C-30 C	00:00-08:30 AM(gradual 27.2>22 C), 08:30-09:30 AM(22 C), 09:30 AM-17:30 PM(gradual 22>30 C), 17:30-18:30 PM(30 C), 18:30-22:30 PM(gradual 30>27.5 C), 22:30-23:30 PM(27.5 C), 22:30-22:59 PM(gradual 27.5>27.2 C)	22 C	M	4	4	19.75	18	9	8	16.25	0.645833	16.5729	-3.5	-3.17708	-1	22.2	18.45	18.7729	23.5	9	10.75
39	Z2C1	17 C-25 C	00:00-09:00 AM(gradual 21>17 C), 09:00 AM-15:00 PM(gradual 17>25 C), 15:00-23:59 PM(gradual 25>21 C)	17 C	M	7	7	14	15	9	10	11.05	0.625	11.3625	-2.95	-2.6375	-1	16.3	11.35	11.6625	23.5	6	5
40	Z2C4	17 C-25 C	00:00-09:00 AM(gradual 21>17 C), 09:00 AM-15:00 PM(gradual 17>25 C), 15:00-23:59 PM(gradual 25>21 C)	25 C	M	8	7	14.35	15	9	10	13.25	0.375	13.4375	-1.1	-0.9125	1	17.1	15.7	15.8875	23.5	6	5.35
41	Z2C1+Z2C4	17 C-25 C	00:00-09:00 AM(gradual 21>17 C), 09:00 AM-15:00 PM(gradual 17>25 C), 15:00-23:59 PM(gradual 25>21 C)	NA	M	15	7	14.1867	15	9	10	NA										6	5.18667
	Fig2AY female data	Fig2BYfemale
	Fig2AX female data	Fig2BXfemale
	Fig2AY male data	Fig2BYmaledata
	Fig2AX male data	Fig2BXmaledata
	Fig4AX female data	Fig4AXmaledata
	Fig4AY female data	Fig4AYmaledata
