# Supplementary material for: Selective entrainment of the Drosophila circadian clock to daily gradients in environmental temperature
Source: BMC Biol. 2009 Aug 11;7:49. doi: 10.1186/1741-7007-7-49 (PMC2745372; doi:10.1186/1741-7007-7-49)
Supplement: Additional file 7 — Table TS2. This table contains the experimental data represented in Figure 8A and 8C, as well as detailed information for each experimental condition regarding the light and temperature protocols, number and gender of flies, free running period length (tau), and estimated peak and offset phases during entrainment and free running conditions. The indicated corrected free running phases reflect adjustments for free running intervals occurring on the day of transition that were not accounted for in the activity profiles (see Methods). Only the 'step up' and 'step down' protocols included an interval (12 h) of unaccounted free run on the transition day. No correction was required for the 'ramp' and 'zigzag' protocols. [file 1741-7007-7-49-S7.xls]

## Sheet: Sheet1
protocol	Lights on	gender	n	estimated entrainment locomotor peak phase	entrainment locomotor peak phase error	entrainment phase of temperature max	entrainment phase of temperature min	estimated free run locomotor peak phase	(corrected free run locomotor peak phase)*	free run locomotor peak phase error	peak phase shift upon release	(corrected peak phase shift upon release)*	peak phase shift error	estimated entrainment activity offset	estimated entrainment activity offset error	estimated free run activity offset	(corrected free run activity offset)*	estimated free run activity offset error	tau	offset phase shift	(corrected offset phase shift)*	offset phase shift error
17LD>17-20>20-23>23-26>26-29>29	0	F	8	11.95	0.05	0	0	8.25		1.55	-3.7		1.55081	12.4	0.1	10.4		0.4	23.5	-2		0.412311
17DL>17-20>20-23>23-26>26-29>29	12	F	5	12.45	0.05	12	12	10.45		1.15	-2		1.15109	12.7	0	12.35		0.45	23.5	-0.35		0.45
17LD>17-20-20>20-23-23>23-26-26>26-29-29>29	0	F	8	12.35	0.15	12	0	9.55	9.8	1.25	-2.8	-2.55	1.25897	12.8	0.1	12	12.25	0.3	23.5	-0.8	-0.55	0.316228
17DL>17-20-20>20-23-23>23-26-26>26-29-29>29	12	F	8	12.45	0.05	0	12	9.35	9.6	1.15	-3.1	-2.85	1.15109	12.7	0	11.4	11.65	0.3	23.5	-1.3	-1.05	0.3
17LD>17-20-17-20>20-23-20-23>23-26-23-26>26-29-26-29>29	0	F	6	12.1	0.2	16	8	9.2		1	-2.9		1.0198	12.7	0.1	10.75		0.45	23	-1.95		0.460977
17DL>17-20-17-20>20-23-20-23>23-26-23-26>26-29-26-29>29	12	F	8	12.4	0.1	4	20	12.25		1.55	-0.15		1.55322	12.7	0	14.3		0.3	23.5	1.6		0.3
29LD>29-26>26-23>23-20>20-17>17	0	F	8	12	0.1	0	0	2.55		0.45	-9.45		0.460977	12.65	0.15	8.95		0.95	23	-3.7		0.961769
296apLD>29-26>26-23>23-20>20-17>17	6	F	8	12.4	0.1	18	18	2.2		0.8	-10.2		0.806226	12.85	0.05	7.85		0.55	22.5	-5		0.552268
299apLD>29-26>26-23>23-20>20-17>17	9	F	8	12.5	0.1	15	15	4.95		1.85	-7.55		1.8527	13	0.2	8.2		0.5	23.5	-4.8		0.538516
29DL>29-26>26-23>23-20>20-17>17	12	F	8	12.45	0.05	12	12	3.5		2.1	-8.95		2.1006	13.2	0	9.2		1	23	-4		1
296paLD>29-26>26-23>23-20>20-17>17	18	F	7	12.45	0.05	6	6	6.25		0.35	-6.2		0.353553	12.95	0.05	8.95		0.65	22.5	-4		0.65192
29LD>29-26>26-23>23-20>20-17>17	24	F	8	12	0.1	0	0	2.55		0.45	-9.45		0.460977	12.65	0.15	8.95		0.95	23	-3.7		0.961769
29LD>29-29-26>26-26-23>23-23-20>20-20-17>17	0	F	8	12.45	0.05	12	0	6.8	7.55	1.4	-5.65	-4.9	1.40089	13.25	0.05	11.95	12.7	0.25	22.5	-1.3	-0.55	0.254951
296apLD>29-29-26>26-26-23>23-23-20>20-20-17>17	6	F	7	12.55	0.25	6	18	7.25	8	0.35	-5.3	-4.55	0.430116	13.3	0.1	6.6	7.35	0.4	22.5	-6.7	-5.95	0.412311
29DL>29-29-26>26-26-23>23-23-20>20-20-17>17	12	F	5	12.45	0.05	0	12	6.85	7.6	2.75	-5.6	-4.85	2.75045	13	0.1	10.6	11.35	0.4	22.5	-2.4	-1.65	0.412311
296paLD>29-29-26>26-26-23>23-23-20>20-20-17>17	18	F	8	11.8	0.4	18	6	1.6	2.1	1.8	-10.2	-9.7	1.84391	12.75	0.05	4.8	5.3	0.5	23	-7.95	-7.45	0.502494
29LD>29-29-26>26-26-23>23-23-20>20-20-17>17	24	F	8	12.45	0.05	12	0	6.8	7.55	1.4	-5.65	-4.9	1.40089	13.25	0.05	11.95	12.7	0.25	22.5	-1.3	-0.55	0.254951
29LD>29-26-29-26>26-23-26-23>23-20-23-20>20-17-20-17>17	0	F	8	12.1	0.3	16	8	6.4		1.8	-5.7		1.82483	12.7	0.1	8.75		0.25	23	-3.95		0.269258
296apLD>29-26-29-26>26-23-26-23>23-20-23-20>20-17-20-17>17	6	F	7	12.25	0.35	10	2	6.9		1.4	-5.35		1.44309	13.25	0.05	9.95		0.95	23	-3.3		0.951315
299apLD>29-26-29-26>26-23-26-23>23-20-23-20>20-17-20-17>17	9	F	7	12.45	0.05	7	23	3.75		2.65	-8.7		2.65047	12.95	0.05	6.25		1.05	23	-6.7		1.05119
29DL>29-26-29-26>26-23-26-23>23-20-23-20>20-17-20-17>17	12	F	8	12.1	0.2	20	4	2.8		2.1	-9.3		2.1095	12.75	0.05	8		1.3	23	-4.75		1.30096
296paLD>29-26-29-26>26-23-26-23>23-20-23-20>20-17-20-17>17	18	F	8	12.45	0.05	22	14	-0.75		0.35	-13.2		0.353553	13	0	4.75		0.25	23	-8.25		0.25
29LD>29-26-29-26>26-23-26-23>23-20-23-20>20-17-20-17>17	24	F	8	12.1	0.3	16	8	6.4		1.8	-5.7		1.82483	12.7	0.1	8.75		0.25	23	-3.95		0.269258
17LD>17-20>20-23>23-26>26-29>29	0	M	7	11.9	0.2	0	0	8.75		1.05	-3.15		1.06888	12.25	0.15	10.45		0.35	23.5	-1.8		0.380789
17DL>17-20>20-23>23-26>26-29>29	12	M	6	11.9	0.6	12	12	10.15		0.95	-1.75		1.12361	12.7	0	11.85		0.35	23.5	-0.85		0.35
17LD>17-20-20>20-23-23>23-26-26>26-29-29>29	0	M	6	11.95	0.15	12	0	10.05	10.3	0.75	-1.9	-1.65	0.764853	12.4	0.1	12.05	12.3	0.35	23.5	-0.35	-0.1	0.364005
17DL>17-20-20>20-23-23>23-26-26>26-29-29>29	12	M	7	11.45	1.05	0	12	9.75	10	0.75	-1.7	-1.45	1.29035	12.6	0.1	11.95	12.2	0.45	23.5	-0.65	-0.4	0.460977
17LD>17-20-17-20>20-23-20-23>23-26-23-26>26-29-26-29>29	0	M	6	12.15	0.45	16	8	9.7		1.1	-2.45		1.18849	12.4	0.3	11.9		0.2	23	-0.5		0.360555
17DL>17-20-17-20>20-23-20-23>23-26-23-26>26-29-26-29>29	12	M	7	11.9	0.5	4	20	13.25		1.15	1.35		1.25399	12.7	0	15.2		0.3	23.5	2.5		0.3
29LD>29-26>26-23>23-20>20-17>17	0	M	8	12	0.3	0	0	7.35		0.55	-4.65		0.626498	12.4	0.1	9.4		0.6	22.5	-3		0.608276
296apLD>29-26>26-23>23-20>20-17>17	6	M	7	12.45	0.15	18	18	6.65		0.95	-5.8		0.961769	12.9	0.2	8.45		0.35	22.5	-4.45		0.403113
299apLD>29-26>26-23>23-20>20-17>17	9	M	8	12.45	0.05	15	15	6.95		0.45	-5.5		0.452769	12.8	0.1	7.3		0.2	23	-5.5		0.223607
29DL>29-26>26-23>23-20>20-17>17	12	M	8	12.45	0.05	12	12	1.8		2.6	-10.65		2.60048	12.9	0.1	4.95		0.25	23	-7.95		0.269258
296paLD>29-26>26-23>23-20>20-17>17	18	M	8	12.5	0.1	6	6	4.55		2.35	-7.95		2.35213	12.95	0.05	7.05		1.05	22.5	-5.9		1.05119
29LD>29-26>26-23>23-20>20-17>17	24	M	8	12	0.3	0	0	7.35		0.55	-4.65		0.626498	12.4	0.1	9.4		0.6	22.5	-3		0.608276
29LD>29-29-26>26-26-23>23-23-20>20-20-17>17	0	M	8	12.35	0.25	12	0	6.6	7.6	0.3	-5.75	-4.75	0.390512	12.65	0.15	8.9	9.9	0.2	22	-3.75	-2.75	0.25
296apLD>29-29-26>26-26-23>23-23-20>20-20-17>17	6	M	8	12.8	0.3	6	18	5.85	6.6	1.05	-6.95	-6.2	1.09202	13.3	0.1	7.1	7.85	0.1	22.5	-6.2	-5.45	0.141421
29DL>29-29-26>26-26-23>23-23-20>20-20-17>17	12	M	8	12.25	0.35	0	12	2.35	2.85	0.55	-9.9	-9.4	0.65192	12.95	0.15	6.95	7.45	0.65	23	-6	-5.5	0.667083
296paLD>29-29-26>26-26-23>23-23-20>20-20-17>17	18	M	8	12.3	0.3	18	6	4.9	5.9	0.2	-7.4	-6.4	0.360555	12.8	0.1	5.95	6.95	0.55	22	-6.85	-5.85	0.559017
29LD>29-29-26>26-26-23>23-23-20>20-20-17>17	24	M	8	12.35	0.25	12	0	6.6	7.6	0.3	-5.75	-4.75	0.390512	12.65	0.15	8.9	9.9	0.2	22	-3.75	-2.75	0.25
29LD>29-26-29-26>26-23-26-23>23-20-23-20>20-17-20-17>17	0	M	8	12.4	0.1	16	8	5.95		2.25	-6.45		2.25222	12.9	0.1	9.75		0.15	22.5	-3.15		0.180278
296apLD>29-26-29-26>26-23-26-23>23-20-23-20>20-17-20-17>17	6	M	5	12.45	0.05	10	2	8.8		0.4	-3.65		0.403113	12.75	0.05	9.15		0.25	22.5	-3.6		0.254951
299apLD>29-26-29-26>26-23-26-23>23-20-23-20>20-17-20-17>17	9	M	8	12.45	0.05	7	23	3.85		0.75	-8.6		0.751665	12.55	0.05	3.6		0.1	23	-8.95		0.111803
29DL>29-26-29-26>26-23-26-23>23-20-23-20>20-17-20-17>17	12	M	8	12.15	0.25	20	4	1.05		0.45	-11.1		0.514782	12.45	0.05	5.15		0.25	23	-7.3		0.254951
296paLD>29-26-29-26>26-23-26-23>23-20-23-20>20-17-20-17>17	18	M	5	12.45	0.15	22	14	-4.25		3.45	-16.7		3.45326	12.7	0.1	-0.75		0.15	23.5	-13.45		0.180278
29LD>29-26-29-26>26-23-26-23>23-20-23-20>20-17-20-17>17	24	M	8	12.4	0.1	16	8	5.95		2.25	-6.45		2.25222	12.9	0.1	9.75		0.15	22.5	-3.15		0.180278
* phase correction due to unaccounted 12 h free run on transition day for 'step up' and 'step down' protocols
